# Supplementary material for: One-Pot Synthesis of Amphiphilic Linear and Hyperbranched Polyelectrolytes and Their Stimuli-Responsive Self-Assembly in Aqueous Solutions
Source: Polymers (Basel). 2025 Mar 6;17(5):701. doi: 10.3390/polym17050701 (PMC11902553; doi:10.3390/polym17050701)
Supplement: Supplementary file 1 [file polymers-17-00701-s001.zip]

Archive with 1 entries (1 files):
- polymers-3480847-supplementary.pdf
